# Supplementary material for: Barriers to cervical cancer prevention and triage strategies: a study of knowledge, attitudes, and p16/Ki-67 dual-staining utility among high-risk women in Tuoli and Fuyun counties, Xinjiang
Source: PeerJ. 2025 Oct 2;13:e20100. doi: 10.7717/peerj.20100 (PMC12497396; doi:10.7717/peerj.20100)
Supplement: Supplemental Information 50 — (1) Chi-squared test implementation (2) Variance inflation factor (VIF) calculation for multicollinearity assessment (3) Correlation analysis between Educational and Employment variables (4) Multivariable logistic regression analysis [file peerj-13-20100-s050.do]

tabulate Marital Awareness, exact row

tabulate Awareness Educational, chi2


regress Awareness Marital Educational Employment incomes
vif


pwcorr Educational Employment, sig star(0.05)


logit Screening i.Educational i.Employment, or
logit Awareness i.Marital i.Educational i.Employment i.incomes, or


estat gof, group(10) table


bootstrap r(ind_eff) r(dir_eff),reps(1000) :sgmediation Screening,mv(Awareness) iv(Employment) cv(Marital Educational incomes)
