# Supplementary material for: Barriers to cervical cancer prevention and triage strategies: a study of knowledge, attitudes, and p16/Ki-67 dual-staining utility among high-risk women in Tuoli and Fuyun counties, Xinjiang
Source: PeerJ. 2025 Oct 2;13:e20100. doi: 10.7717/peerj.20100 (PMC12497396; doi:10.7717/peerj.20100)
Supplement: Supplemental Information 51 [file peerj-13-20100-s051.do]

radar make, aspect(1)
radar make percent, lc(green) lp(dash dot dash_dot) aspect(1)
radar make percent, lc(green) r(0 10 20 30 40) aspect(1)
radar make percent, lc(green) lw(*1 *2 *4) r(0 10 20 30 40) aspect(1)
radar make percent, lc(green) lw(*1 *2 *4) r(0 10 20 30 40) labsize(*.5) aspect(1)
radar make percent, lc(green) lw(*1 *2 *4) r(0 10 20 30 40) connected ms(D Oh S) labsize(*.5) aspect(1)
